# Supplementary material for: A novel mouse model for LAMA2-related muscular dystrophy with analysis of molecular pathogenesis and clinical phenotype
Source: eLife. 2025 Sep 17;13:RP94288. doi: 10.7554/eLife.94288 (PMC12443477; doi:10.7554/eLife.94288)
Supplement: Figure 4—source data 2. [file elife-94288-fig4-data2.zip]

Archive with 2 entries (1 files):
- Figure 4–source data 2/
- Figure 4–source data 2/Figure 4–source data 2.pdf
