# Supplementary material for: A novel mouse model for LAMA2-related muscular dystrophy with analysis of molecular pathogenesis and clinical phenotype
Source: eLife. 2025 Sep 17;13:RP94288. doi: 10.7554/eLife.94288 (PMC12443477; doi:10.7554/eLife.94288)
Supplement: Figure 8—source data 1. [file elife-94288-fig8-data1.zip]

Archive with 13 entries (12 files):
- Figure 8–source data 1/
- Figure 8–source data 1/a-actin.tif
- Figure 8–source data 1/b-tubulin.tif
- Figure 8–source data 1/Desmin.tif
- Figure 8–source data 1/F-actin.tif
- Figure 8–source data 1/GAPDH (a-actin).tif
- Figure 8–source data 1/GAPDH (Desmin, b-tubulin).tif
- Figure 8–source data 1/GAPDH (MYH2).tif
- Figure 8–source data 1/GAPDH (MYOD1).tif
- Figure 8–source data 1/MYH2.tif
- Figure 8–source data 1/MYHC.tif
- Figure 8–source data 1/MYOD1.tif
- Figure 8–source data 1/MYOG.tif
